# Supplementary material for: PD-1 Blockade–Induced DKK1 Expression by CD8+ T Cells Promotes Blood–Brain Barrier Permeabilization
Source: Cancer Discov. 2026 Jan 13;16(5):976–92. doi: 10.1158/2159-8290.CD-25-1222 (PMC13133603; doi:10.1158/2159-8290.CD-25-1222)
Supplement: Supplementary Table 1 — List of genes used for supervised clustering [file cd-25-1222_supplementary_table_1_suppst1.xlsx]

## Sheet: Table S1
List of genes used for supervised clustering
Microglia	Neutrophil	Pericyte	GABAergic neuron	Glutamatergic neuron	VLMC	Monocyte	moDC	Macrophage	NK cell	T cell	B cell	ILC	Ependymal	Endothelial	Astrocyte	Oligodendrocyte	OPC	CHOR	Neuron	MDSC
Inpp5d	S100a9	Atp13a5	Grip1	Celf2	Ptgds	S100a4	Cd209a	Mrc1	Gzma	Ms4a4b	Cd79a	Gata3	Ccdc153	Flt1	Gpc5	Plp1	Lhfpl3	Ttr	Rbfox3	Cd84
Hexb	S100a8	Vtn	Galntl6	Ptprd	Bnc2	Ccr2	Itgax	Maf	Ncr1	Cd3g	Cd79b	Il1rl1	Hdc	Slco1a4	Slc1a2	Mbp	Vcan	Folr1	Map2	S100a9
Tgfbr1	Retnlg	Cald1	Gad1	Arpp21	Cped1	Lyz2	Itgam	F13a1	Nkg7	Cd3e	Ms4a1	Il7r	Tmem212	Adgrl4	Slc1a3	St18	Tnr	Clic6	Meg3	S100a8
C1qa	Ngp	Ebf1	Gad2	Sv2b	Slc7a11		Cd74	C1qa	Klrd1	Trbc2			Dynlrb2	Slc2a1	Apoe	Prr5l	Ptprz1	Kl	NeuN	Arg2
Ctss	Ifitm1	Abcc9	Dlx6os1	Pcsk2	Bmp6		Clec10a	C1qb	Klre1	Il7r			Krt15	Mecom	Wdr17	Mobp	Gm4876		Slc17a7	Il1b
C1qb	Lcn2	Dlc1	Cntnap2	Phactr1	Apod			C1qc							Plpp3	Mal	Xylt1		Snap25	Wfdc17
Zfhx3	Wfdc17	Pdgfrb	Kcnmb2	Kalrn	Mgp										Rorb	Mog	Pdgfra		Stmn2	Jaml
C1qc	Camp	Tbx3os1	Kcnip1	Nrg1	Eya2										Rmst	Cldn11	Epn2		Nrg3
Selplg		Pde8b	Erbb4	Ano3	Ranbp3l										Slc4a4	Pde4b	Cacng4
Cx3cr1		Slc38a11		Satb2	Adam12										Htra1	Mag	Megf11
