# Supplementary material for: PD-1 Blockade–Induced DKK1 Expression by CD8+ T Cells Promotes Blood–Brain Barrier Permeabilization
Source: Cancer Discov. 2026 Jan 13;16(5):976–92. doi: 10.1158/2159-8290.CD-25-1222 (PMC13133603; doi:10.1158/2159-8290.CD-25-1222)
Supplement: Supplementary Table 2 — List of receptor-ligand interactions. [file cd-25-1222_supplementary_table_2_suppst2.xlsx]

## Sheet: Table S2
List of receptor-ligand interactions
Receptor on endothelial cells	Communicating cell type	Ligand of communication	Condition showing upregulation
Bmpr2	Ependymal	Bmp6	IgG
	VLMC	Bmp2/Bmp4/Bmp7/Bmp6	PD1
Flt1	Astrocyte	Vegfa/Vegfb	IgG
	Ependymal	Vegfb	IgG
Insr	CHOR	Ins2/Igf2/Nampt	PD1
	VLMC	Igf2	IgG
Lsr	GABAergic	Nrg1	IgG
	OPC	Nrg1	IgG
	Glutamatergic	Nrg1	PD1
	Neuron	Nrg1	PD1
Nrp1	Astrocyte	Vegfa	IgG
	CHOR	Sema3b	IgG
	Ependymal	Vegfb	IgG
	Glutamergic	Sema3a	PD1
	VLMC	Sema3a	PD1
Acvr1	Ependymal	Bmp6	IgG
	Neutrophil	Inhba	IgG
	VLMC	Bmp6/Bmp7	IgG
Calcrl	ILC	Calca	PD1
Acvrl1	Microglia	Tgfb1	PD1
	Monocyte	Tgfb1	PD1
Tie1	Astrocyte	Angpt1	PD1
	Pericyte	Angpt1	PD1
	OPC	Angpt1	IgG
	VLMC	Angpt1	IgG
Flt4	Astrocyte	Pdgfc	IgG
	VLMC	Vegfc	IgG
